# Supplementary material for: Genome Editing of Golden SNP-Carrying Lycopene Epsilon-Cyclase (LcyE) Gene Using the CRSPR-Cas9/HDR and Geminiviral Replicon System in Rice
Source: Int J Mol Sci. 2022 Sep 8;23(18):10383. doi: 10.3390/ijms231810383 (PMC9499184; doi:10.3390/ijms231810383)
Supplement: Supplementary file 1 [file ijms-23-10383-s001.zip]

Archive with 1 entries (1 files):
- Supplementary Figures and tables.pdf
